# Supplementary material for: Development of Flow State Self-Regulation Skills and Coping With Musical Performance Anxiety: Design and Evaluation of an Electronically Implemented Psychological Program
Source: Front Psychol. 2022 Jun 17;13:899621. doi: 10.3389/fpsyg.2022.899621 (PMC9248863; doi:10.3389/fpsyg.2022.899621)
Supplement: Supplementary file 1 [file Data_Sheet_1.CSV]

group	age	gender	studiant_prof	instrument	style	F1	F2	F3	F4	F5	F6	F7	F8	F9	F10	F11	F12	F13	F14	F15	F16	F17	F18	F19	F20	F21	F22	F23	F24	A1	A2	A3	A4	A5	A6	A7	A8	A9	A10	A11	A12	A13	A14	A15	A16	A17	A18	A19	A20
1	21	1	ESTUDIANTE grado	cuerda	Música clásica/contemporánea	3	8	6	5	9	8	3	8	6	5	9	8	3	8	6	5	8	8	4	8	6	5	7	8	5	2	4	2	1	0	5	5	5	1	1	0	1	1	4	0	3	4	1	2
1	19	1	ESTUDIANTE grado	cuerda	Música clásica/contemporánea	4	9	7	4	0	9	6	9	6	6	1	9	6	9	5	7	0	9	4	9	6	6	1	9	4	4	1	2	2	3	6	3	3	5	4	0	1	4	5	1	3	3	1	5
1	21	1	ESTUDIANTE grado	cuerda	Música clásica/contemporánea	6	7	7	3	9	6	7	8	3	7	9	7	7	6	6	3	8	7	5	7	5	2	9	6	5	6	2	1	1	0	6	4	6	5	5	0	1	3	4	3	0	5	1	4
1	23	1	ESTUDIANTE grado	Guitarra	Música clásica/contemporánea	10	8	8	5	6	9	6	7	8	4	7	9	8	8	8	7	7	10	8	8	7	4	7	9	5	3	4	3	3	5	6	6	3	5	4	1	4	5	5	5	2	5	4	3
1	25	1	ESTUDIANTE grado	Percusión	Música clásica/contemporánea	8	7	6	1	8	5	8	3	5	1	8	5	8	3	3	2	8	6	6	4	4	1	3	5	5	5	5	4	3	3	6	3	5	6	6	5	2	6	6	6	0	6	4	6
1	21	1	ESTUDIANTE grado	Piano	Música clásica/contemporánea	7	9	5	5	7	8	7	5	7	1	5	6	5	6	5	4	5	8	6	6	5	6	5	8	4	5	3	3	5	2	5	5	6	4	4	1	0	2	4	2	4	3	5	4
1	26	2	ESTUDIANTE grado	canto	Música clásica/contemporánea	7	7	7	0	5	6	6	10	7	0	7	4	4	8	4	0	4	6	2	8	4	10	6	4	6	4	4	2	5	4	6	6	4	0	2	5	0	3	6	4	1	6	1	4
1	22	2	ESTUDIANTE grado	cuerda	Música clásica/contemporánea	5	5	5	5	5	5	5	5	5	5	5	0	5	5	1	1	1	0	5	0	0	5	5	5	3	2	3	3	0	0	6	2	6	6	6	6	6	6	6	6	3	3	3	0
1	20	2	ESTUDIANTE grado	cuerda	Música clásica/contemporánea	7	6	7	6	7	8	8	8	7	6	7	7	7	6	7	5	7	8	7	7	7	6	6	8	4	2	2	4	2	2	6	5	5	3	5	2	2	1	5	3	1	3	2	4
1	18	2	ESTUDIANTE grado	cuerda	Música clásica/contemporánea	7	7	6	1	7	6	8	4	4	1	7	6	7	3	2	9	6	6	7	5	4	0	7	6	4	5	4	4	2	1	6	4	6	6	6	6	5	6	6	5	0	5	5	4
1	19	2	ESTUDIANTE grado	cuerda	Música clásica/contemporánea	8	8	8	7	0	8	7	7	8	6	0	7	7	7	6	10	0	7	7	8	8	8	0	7	5	3	4	1	1	0	6	5	6	1	2	0	0	0	2	0	1	1	4	2
1	20	2	ESTUDIANTE grado	Piano	Música clásica/contemporánea	6	8	8	0	10	6	6	5	6	1	10	7	4	6	4	0	10	7	6	6	4	0	10	6	5	4	6	3	6	2	6	4	6	4	3	6	2	1	6	6	3	6	0	6
1	41	2	profesor	viento	Música clásica/contemporánea	5	9	8	9	6	9	7	5	5	7	7	8	6	8	5	8	9	8	6	8	4	9	8	9	3	3	0	1	5	3	6	4	4	5	6	4	0	1	3	0	1	1	6	6
1	19	2	ESTUDIANTE grado	viento	Música clásica/contemporánea	8	4	5	2	5	3	4	4	3	2	3	4	7	3	2	2	4	2	8	3	4	3	3	3	4	1	6	5	3	4	6	4	5	6	6	6	4	1	5	4	1	2	5	2
1	24	2	ESTUDIANTE grado	canto	Música clásica/contemporánea	9	9	10	10	8	10	8	10	9	10	9	10	8	9	9	10	10	10	9	9	10	10	9	10	5	5	4	2	4	0	4	6	5	1	4	1	1	0	0	1	5	0	4	0
1	40	2	profesor	canto	Música clásica/contemporánea	10	10	10	10	10	10	10	10	10	10	10	10	10	10	10	10	9	10	10	10	10	10	2	10	6	4	1	0	0	0	2	2	3	0	1	2	0	0	2	0	6	0	0	0
1	19	2	ESTUDIANTE grado	cuerda	Música clásica/contemporánea	7	8	7	3	8	5	8	8	8	3	9	5	6	8	6	3	8	6	7	8	7	4	8	5	5	5	1	4	5	1	5	3	6	4	3	5	1	2	5	2	3	5	1	3
1	31	2	profesor	cuerda	Música clásica/contemporánea	10	6	8	10	10	9	7	10	9	4	10	10	8	7	9	10	10	10	9	8	6	7	6	10	5	3	6	3	6	1	3	6	1	2	2	6	6	3	3	0	3	4	5	5
1	19	2	ESTUDIANTE grado	Piano	Música clásica/contemporánea	7	8	7	8	10	10	8	7	8	1	5	10	8	9	7	4	10	10	8	9	7	2	5	10	4	2	5	0	6	0	6	3	6	0	4	3	0	0	5	1	1	3	5	3
1	29	2	profesor	Piano	Música clásica/contemporánea	5	3	2	2	2	5	0	3	2	2	3	2	4	2	2	2	8	4	4	2	2	2	3	4	4	3	1	4	0	0	6	3	6	6	6	3	0	1	3	4	1	2	3	6
1	50	1	profesor	Percusión	Música clásica/contemporánea	8	10	8	10	8	8	7	8	9	9	5	7	7	10	8	10	5	8	7	10	8	10	5	8	4	5	4	4	3	1	1	1	3	0	1	0	0	0	1	1	5	0	0	0
1	29	1	profesor	Piano	Música clásica/contemporánea	8	9	8	8	10	9	8	9	8	8	10	8	7	9	8	8	10	8	8	9	9	9	10	8	5	6	0	1	2	0	3	0	5	0	1	3	0	0	6	0	4	1	0	1
1	22	2	ESTUDIANTE grado	cuerda	Música clásica/contemporánea	7	6	7	6	0	8	1	7	7	6	8	8	7	7	6	6	8	9	7	7	7	6	8	8	5	4	5	4	1	3	6	5	6	3	4	1	1	2	5	4	2	3	2	6
1	54	2	profesor	Piano	Música clásica/contemporánea	8	7	7	6	6	7	7	7	7	4	6	7	8	7	6	4	6	7	8	7	5	6	6	7	5	5	5	2	2	0	6	5	2	3	3	3	0	2	5	2	2	4	4	5
1	46	1	profesor	Percusión	Música clásica/contemporánea	5	7	6	7	9	5	4	5	7	7	8	4	5	8	6	7	7	7	6	8	5	7	7	5	3	2	4	4	5	2	4	4	5	5	2	4	3	4	4	4	3	1	5	5
1	20	2	ESTUDIANTE grado	canto	Música clásica/contemporánea	3	2	6	1	8	4	7	3	4	2	8	4	6	4	2	1	8	4	6	3	3	1	7	2	2	2	5	5	1	3	5	4	5	5	5	5	5	5	4	2	1	5	2	1
1	61	2	profesor	Cítara	Música antigua	8	8	7	8	3	9	7	8	8	9	3	9	7	8	7	9	3	9	7	8	8	9	3	8	3	5	2	1	3	1	1	3	3	1	1	1	1	0	5	0	4	1	3	2
1	21	2	ESTUDIANTE grado	Piano	Música clásica/contemporánea	0	8	9	8	1	10	7	8	9	7	1	10	3	8	9	7	1	10	6	8	7	6	1	10	5	3	3	4	5	0	6	1	6	0	4	1	0	0	6	3	4	2	3	0
3	32	1	profesor	cuerda	Música clásica/contemporánea	6	4	7	1	9	7	7	9	6	1	9	10	0	4	5	1	9	9	1	4	6	0	9	8	4	5	1	3	6	2	5	3	1	5	6	6	3	5	6	2	3	5	2	1
3	48	1	ESTUDIANTE grado	cuerda	Música clásica/contemporánea	8	6	6	3	6	6	4	4	4	4	8	7	4	4	4	4	8	6	5	4	4	4	7	6	5	4	3	1	1	1	6	3	4	5	5	5	1	1	6	3	1	2	2	5
3	28	1	ESTUDIANTE grado	cuerda	Música clásica/contemporánea	8	9	7	6	9	10	9	9	8	7	9	10	9	9	8	7	9	10	8	9	8	7	9	10	3	5	6	6	3	1	6	1	6	2	4	5	3	0	6	1	3	4	4	6
3	40	1	ESTUDIANTE grado	Guitarra	Música tradicional	10	10	10	10	10	10	10	10	10	10	10	10	10	10	10	10	10	10	10	10	10	10	10	10	5	5	6	2	6	4	4	6	6	0	2	0	0	0	1	0	6	0	1	0
3	27	1	ESTUDIANTE grado	Piano	Música clásica/contemporánea	8	10	5	2	1	5	8	8	6	2	0	5	8	9	5	3	0	8	8	9	5	2	0	6	3	4	4	3	6	2	5	3	6	4	6	0	3	3	6	6	1	6	3	5
3	46	1	ESTUDIANTE grado	viento	Jazz/moderna	5	8	8	3	5	8	7	8	7	5	5	8	6	8	5	5	5	8	7	8	5	5	5	8	5	2	2	2	2	2	3	3	3	2	2	4	2	2	3	3	3	2	4	2
3	34	2	ESTUDIANTE master	canto	Música clásica/contemporánea	4	5	4	4	8	5	4	4	4	3	8	4	3	4	3	4	8	5	4	4	4	4	8	5	3	2	6	6	4	6	6	6	3	6	6	6	4	3	5	5	3	4	6	2
3	34	2	ESTUDIANTE grado	canto	Música clásica/contemporánea	3	8	7	8	0	7	5	8	8	2	2	9	2	7	4	5	2	9	2	7	5	5	3	6	5	1	2	3	6	0	5	3	6	6	6	5	0	4	6	5	3	3	1	2
3	26	2	ESTUDIANTE grado	canto	Música clásica/contemporánea	2	9	7	5	6	9	1	8	8	5	6	9	0	9	7	4	6	8	0	7	7	5	6	8	5	5	6	3	5	0	6	2	6	2	2	1	1	0	6	3	3	4	5	5
3	22	2	ESTUDIANTE grado	Piano	Música clásica/contemporánea	7	6	5	10	10	4	6	4	3	0	10	0	6	4	1	0	10	0	4	4	3	2	10	3	3	2	5	0	3	1	6	4	6	5	5	4	4	5	5	5	1	6	4	4
3	21	2	ESTUDIANTE grado	Piano	Música clásica/contemporánea	3	6	5	1	8	3	3	2	3	1	8	3	5	3	3	1	7	3	6	6	3	1	6	3	3	2	6	3	3	4	5	2	6	5	4	4	5	4	6	4	1	5	5	6
3	25	2	ESTUDIANTE grado	Piano	Música clásica/contemporánea	6	5	6	8	8	5	8	4	5	3	6	5	7	3	2	2	7	3	6	2	3	2	4	3	3	2	6	5	6	4	6	5	6	6	6	6	6	5	5	6	2	5	4	2
3	19	2	ESTUDIANTE grado	viento	Música clásica/contemporánea	6	9	8	8	6	8	8	9	7	8	8	10	9	9	8	10	8	8	10	8	6	9	8	8	4	4	5	5	1	2	6	3	1	4	2	6	5	1	1	2	2	2	5	2
3	18	2	ESTUDIANTE grado	viento	Música clásica/contemporánea	3	3	5	8	5	2	2	3	3	4	5	1	4	3	5	8	6	2	3	8	4	8	5	5	3	5	4	6	1	3	4	6	6	4	4	3	2	0	1	6	4	0	5	6
3	25	1	ESTUDIANTE grado	Guitarra	Jazz/moderna	9	4	5	4	7	7	8	2	6	3	7	5	9	4	5	3	6	5	8	3	4	3	5	6	4	1	4	3	1	1	5	5	5	4	2	0	1	0	5	0	3	4	5	6
3	22	1	ESTUDIANTE grado	viento	Música clásica/contemporánea	7	7	7	10	8	8	6	8	7	10	9	9	2	7	7	10	8	9	0	7	7	10	9	9	3	5	4	4	3	0	4	3	6	4	3	6	0	2	4	2	3	0	1	3
3	18	1	ESTUDIANTE grado	viento	Música clásica/contemporánea	6	7	6	2	10	9	7	4	5	0	10	9	9	5	4	1	10	8	9	4	5	0	9	9	4	3	6	5	5	5	6	6	5	5	6	0	4	1	5	3	2	6	6	5
3	18	2	ESTUDIANTE grado	Acordeón	Música clásica/contemporánea	5	8	5	3	9	6	6	5	7	3	8	5	3	8	3	3	8	8	4	7	2	8	8	5	4	6	5	6	6	3	6	2	6	3	6	6	5	3	6	6	0	4	6	6
3	25	2	ESTUDIANTE grado	Acordeón	Música clásica/contemporánea	5	8	6	6	4	8	5	8	6	6	4	8	6	8	5	6	4	8	4	8	5	6	5	8	4	3	1	1	3	0	5	5	4	1	2	2	0	1	2	1	4	1	1	0
3	28	2	ESTUDIANTE grado	canto	Música clásica/contemporánea	9	9	9	3	0	10	9	7	9	4	8	10	10	9	9	1	7	10	10	9	10	3	8	10	3	5	5	6	6	1	6	3	3	4	5	2	2	0	5	4	5	5	6	5
3	31	2	ESTUDIANTE grado	canto	Jazz/moderna	7	9	7	5	8	8	7	8	7	7	8	7	7	8	6	7	8	7	7	8	6	6	7	7	5	5	2	4	1	1	4	5	5	0	3	2	0	0	3	1	5	1	4	1
3	24	2	ESTUDIANTE grado	cuerda	Música clásica/contemporánea	8	7	9	10	8	9	8	9	10	10	10	10	7	8	8	10	8	10	7	8	8	10	8	10	3	4	6	4	6	0	6	3	6	2	6	4	0	2	6	5	2	5	6	3
3	18	2	ESTUDIANTE grado	cuerda	Música clásica/contemporánea	8	9	10	7	9	10	9	9	10	8	9	10	10	9	9	8	9	10	9	9	10	8	9	10	4	4	5	6	5	6	6	5	4	6	6	6	5	6	5	6	4	6	6	6
3	19	2	ESTUDIANTE grado	viento	Música clásica/contemporánea	7	8	6	3	8	9	8	8	9	4	8	10	8	9	4	3	5	9	5	7	4	3	6	9	2	4	5	4	4	1	6	2	6	4	5	5	0	2	6	4	3	4	5	5
3	20	2	ESTUDIANTE grado	viento	Música clásica/contemporánea	6	5	5	5	3	5	6	4	5	5	5	3	5	3	4	6	5	4	5	5	6	5	7	3	2	3	4	4	3	3	5	3	4	3	3	4	4	2	4	4	2	4	3	4
3	22	2	ESTUDIANTE grado	viento	Música clásica/contemporánea	3	3	3	3	0	1	1	2	1	2	3	2	4	2	1	2	3	1	5	4	5	2	4	2	5	5	4	3	1	0	6	1	5	6	5	6	0	3	5	3	2	6	2	6
3	23	2	ESTUDIANTE grado	cuerda	Música clásica/contemporánea	7	4	4	6	10	5	3	3	4	7	10	3	4	3	4	9	10	5	4	3	2	6	10	4	4	2	6	6	4	6	6	6	2	6	6	6	6	6	3	6	1	5	6	5
3	28	2	profesor	viento	Música clásica/contemporánea	8	8	7	7	8	9	9	7	8	7	8	7	7	7	6	7	8	8	9	8	8	10	8	8	4	5	6	5	6	5	4	4	2	3	5	6	5	4	4	2	4	4	5	5
3	43	1	ESTUDIANTE grado	viento	Música clásica/contemporánea	7	6	8	5	5	8	7	3	8	5	5	10	5	4	5	4	5	9	5	4	5	4	1	9	5	5	4	2	1	1	5	3	5	1	3	4	1	2	4	3	2	2	2	4
3	21	1	ESTUDIANTE grado	viento	Música clásica/contemporánea	9	8	8	8	1	8	2	8	8	8	2	8	1	6	3	8	1	8	1	2	7	8	1	7	3	5	6	6	6	6	6	1	4	6	1	2	6	5	5	5	4	1	5	5
3	23	2	ESTUDIANTE grado	canto	Música clásica/contemporánea	3	8	7	4	9	7	5	5	7	2	2	8	3	5	3	2	2	7	2	8	3	1	2	7	3	6	5	5	4	2	6	0	6	4	3	2	4	1	5	5	2	6	2	6
3	25	2	ESTUDIANTE grado	canto	Música clásica/contemporánea	4	6	6	3	9	6	4	4	6	3	8	4	4	6	6	3	9	6	4	6	6	3	9	6	4	6	2	1	4	0	4	2	5	5	5	5	2	2	5	4	2	4	4	5
3	55	2	profesor	canto	Música clásica/contemporánea	9	9	10	9	9	9	9	9	9	8	8	9	9	9	9	9	9	10	9	9	9	8	9	9	4	3	0	1	3	1	2	5	5	2	1	2	0	1	3	5	5	1	3	5
3	22	2	ESTUDIANTE grado	cuerda	Música clásica/contemporánea	7	7	7	3	6	6	4	8	5	3	5	4	4	7	5	3	5	6	7	7	6	3	2	3	5	5	6	4	5	0	6	1	6	0	3	5	0	0	5	1	1	4	4	3
[truncated: 128 more columns]
